# Supplementary material for: Influences on Pregnant Women’s and Health Care Professionals’ Behaviour Regarding Maternal Vaccinations: A Qualitative Interview Study
Source: Vaccines (Basel). 2022 Jan 4;10(1):76. doi: 10.3390/vaccines10010076 (PMC8779619; doi:10.3390/vaccines10010076)
Supplement: Supplementary file 1 [file vaccines-10-00076-s001.zip]

Archive with 1 entries (1 files):
- vaccines-1476181-supplementary.pdf
